# Supplementary material for: Advancing DIEP Flap Surgery: Robotic-Assisted Harvest Reduces Pain and Narcotic Use
Source: J Clin Med. 2025 Jul 23;14(15):5204. doi: 10.3390/jcm14155204 (PMC12346951; doi:10.3390/jcm14155204)
Supplement: Supplementary file 1 [file jcm-14-05204-s001.zip]

Archive with 1 entries (1 files):
- jcm-3717553-supplementary.pdf
